# Supplementary material for: Virome Survey of Banana Plantations and Surrounding Plants in Malawi
Source: Viruses. 2025 Jul 31;17(8):1068. doi: 10.3390/v17081068 (PMC12390665; doi:10.3390/v17081068)
Supplement: Supplementary file 1 [file viruses-17-01068-s001.zip]

Archive with 14 entries (14 files):
- Figure S1. Comparision of HTS and RT-PCR results.pdf
- Figure S2-1(a-b). Tymoviridae CP and RdRp phylogenetic trees.pdf
- Figure S2-2(a-b). Totiviridae CP and RdRp phylogenetic trees.pdf
- Figure S3(A-G). RT-PCR virus confirmatory test results.pdf
- Method S1. Nucleic acid (RNA) extraction, and RT-PCR protocol.pdf
- Table S1. Plant samples, their family and species names.pdf
- Table S2. Combined IC-(RT)-PCR; the HTS results and primers mismatch analysis.xlsx
- Table S3. High throughput sequencing pools, host plants and their symptomatic status.pdf
- Table S4. Tymoviridae and Totiviridae reference genomes from NCBI.pdf
- Table S5. viruses tested by RT-PCR on plants and their primers.pdf
- Table S6. HTS with host names (banana and other plants) and pool numbers.xlsx
- Table S7. Virus name, its family and genus names, their associated host plants and the collected sites.pdf
- Table S8A. Nucleotide mismatches analysis between CP2 primer and BanMMV consensus sequence.pdf
- Table S8B. In depth mismatch analysis of banana mild mosaic virus sequences and BanMMV CP 9 primers.pdf
