# Supplementary material for: Virome Survey of Banana Plantations and Surrounding Plants in Malawi
Source: Viruses. 2025 Jul 31;17(8):1068. doi: 10.3390/v17081068 (PMC12390665; doi:10.3390/v17081068)
Supplement: Supplementary file 1 [file viruses-17-01068-s001.zip › Table S2. Combined IC-(RT)-PCR; the HTS results and primers mismatch analysis.xlsx]

## Sheet: Feuil1
Table S2. Combined IC-(RT)-PCR; the HTS results and primers mismatch analysis. The purple color indicates the IC-RT-PCR test positive results, positive result, blue clour the HTS positive test results with high confidence of test results, orage colour the low confidence (doubts) and red colour positive results with very low (doubtful) confidence. # reads corresponds to the number of reads generat…
Pool 1 (Sample J1-01) : Chitipa and Karonga districts
Lab Analysis ID	BanMMV	BBTV	CMV	BBrMV	BSMYV	SBOLV	BSIMV	BSVLac	BSGFV	BSCaV
KA1		1			1	1			1
KA2					1		1		1	1
KA3						1
CP1						1
CP2
CP3
CP4					1
CP5
CP6						1
CP7
CP8
CP9
HTS results with number of reads	352 reads
BanMMV CP2	2
BanMMV CP9	N.A
Pool 2 (Sample J1-04) : Chitipa district
Lab Analysis ID	BanMMV	BBTV	CMV	BBrMV	BSMYV	SBOLV	BSIMV	BSVLac	BSGFV	BSCaV
CP10
CP11						1
CP12						1
CP13
CP14									1
CP15						1
CP16
CP17
CP18
HTS results with number of reads	547 reads					2 reads
BanMMV CP2 primer mismatch	3
BanMMV CP9 primer mismatch	3
Pool 3 (Sample J1-07) : Chitipa district
Lab Analysis ID	BanMMV	BBTV	CMV	BBrMV	BSMYV	SBOLV	BSIMV	BSVLac	BSGFV	BSCaV
CP19					1				1
CP20
CP21
CP22
CP23						1
CP24						1
CP25
CP26
CP27
HTS results with number of reads	214 reads					2 reads
BanMMV CP2 primer mismatch	N.A
BanMMV CP9 primer mismatch	2
Pool 4 (Sample J1-11) : Karonga district
Lab Analysis ID	BanMMV	BBTV	CMV	BBrMV	BSMYV	SBOLV	BSIMV	BSVLac	BSGFV	BSCaV
KA4						1
KA5
KA6
KA7						1
KA8					1
KA9						1
KA10
KA11
KA12					1				1
KA13
KA14							1
KA15		1
KA16
HTS results with number of reads	189 reads				3 reads	2 reads
BanMMV CP2 primer mismatch	N.A
BanMMV CP9 primer mismatch	N.A
Pool 5 (Sample J1-13) : Nkhatabay, Nkhotakota and Rumphi district
Lab Analysis ID	BanMMV	BBTV	CMV	BBrMV	BSMYV	SBOLV	BSIMV	BSVLac	BSGFV	BSCaV
NB1
NB2		1
NB3
NB4	1
NB5		1
NB6
KK1	1					1
KK2		1
KK3		1				1	1
KK4		1
RU 1						1
HTS results with number of reads	870 reads	57 reads				3 reads	4 reads
BanMMV CP2 primer mismatch	2
BanMMV CP9 primer mismatch	3
Pool 6 (Sample J1-15) : Nkhatabay district
Lab Analysis ID	BanMMV	BBTV	CMV	BBrMV	BSMYV	SBOLV	BSIMV	BSVLac	BSGFV	BSCaV
NB7	1	1
NB8
NB9	1
NB10
NB11
NB12
NB13
NB14
NB15	1
NB16
NB17						1
HTS results with number of reads	1324 reads						6 reads		2 reads
BanMMV CP2 primer mismatch	2
BanMMV CP9 primer mismatch	3
Pool 7 (Sample J2-01): Nkhotakota district
Lab Analysis ID	BanMMV	BBTV	CMV	BBrMV	BSMYV	SBOLV	BSIMV	BSVLac	BSGFV	BSCaV
KK5						1			1
KK6
KK7	1
KK8						1	1		1
KK9
KK10	1
KK11
KK12	1
KK13						1			1
KK14
KK15	1
KK16						1
KK17
KK18
HTS results with number of reads	511 reads	1 read			3 reads	4 reads	4 reads		2 reads
BanMMV CP2 primer mismatch	N.A
BanMMV CP9 primer mismatch	2
Pool 8 (Sample J1-16) : Nkhatabay district
Lab Analysis ID	BanMMV	BBTV	CMV	BBrMV	BSMYV	SBOLV	BSIMV	BSVLac	BSGFV	BSCaV
NB18		1
NB19		1
NB20
NB21
NB22
NB23						1
NB24	1
NB25	1
NB26						1
NB27						1
NB28
NB29
NB30	1	1
HTS results with number of reads	84 reads	4 reads					1 read
BanMMV CP2 primer mismatch	3
BanMMV CP9 primer mismatch	3
Pool 9 (Sample J1-18): Chikwawa, Phalombe, Mulanje and Thyolo districts
Lab Analysis ID	BanMMV	BBTV	CMV	BBrMV	BSMYV	SBOLV	BSIMV	BSVLac	BSGFV	BSCaV
PE1
CK1						1
TO16	1
MJ1
MJ2	1					1
PE2
CK2	1	1
TO12						1
PE3		1
MJ3	1
PE4
PE5		1
HTS results with number of reads	339 reads	183 reads			3 reads	4 reads	6 reads
BanMMV CP2 primer mismatch	3
BanMMV CP9 primer mismatch	3
Pool 10 (Sample J1-93) : Mulanje (MJ) district
Lab Analysis ID	BanMMV	BBTV	CMV	BBrMV	BSMYV	SBOLV	BSIMV	BSVLac	BSGFV	BSCaV
MJ4
MJ5
MJ6
MJ7						1
MJ8						1
MJ9	1
MJ10	1
MJ11	1					1
MJ12	1	1
MJ13
MJ14
MJ15
HTS results with number of reads	35 reads
BanMMV CP2 primer mismatch	3
BanMMV CP9 primer mismatch	3
Pool 11 (Sample J1-78) : Thyolo (TO) district
Lab Analysis ID	BanMMV	BBTV	CMV	BBrMV	BSMYV	SBOLV	BSIMV	BSVLac	BSGFV	BSCaV
TO1							1
TO2	1
TO3
TO4
TO5		1
TO7		1
TO8		1
TO10
TO14
TO15
TO17	1					1
TO18	1
HTS results with number of reads	546 reads	54 reads					2 reads
BanMMV CP2 primer mismatch	3
BanMMV CP9 primer mismatch	3
Pool 12 Sample J2-04 : Phalombe, Mulanje and Thyolo districts
Lab Analysis ID	BanMMV	BBTV	CMV	BBrMV	BSMYV	SBOLV	BSIMV	BSVLac	BSGFV	BSCaV
MJ16
MJ17		1
MJ18
MJ19
MJ20
MJ21
TO6	1
TO9	1
TO11		1
TO12
TO13
PE6
HTS results with number of reads	383 reads	27 reads				2 reads
BanMMV CP2 primer mismatch	3
BanMMV CP9 primer mismatch	3
Pool 13 (Sample J2-07): Phalombe (PE) district
Lab Analysis ID	BanMMV	BBTV	CMV	BBrMV	BSMYV	SBOLV	BSIMV	BSVLac	BSGFV	BSCaV
PE7						1
PE8
PE9
PE10
PE11
PE12					1
PE13	1
PE14
PE15
PE16
PE17
PE18
PE19		1				1
HTS results with number of reads	251 reads					9 reads
BanMMV CP2 primer mismatch	3
BanMMV CP9 primer mismatch	3
Pool 14, Sample J2-11 : Nsanje (NE) district
Lab Analysis ID	BanMMV	BBTV	CMV	BBrMV	BSMYV	SBOLV	BSIMV	BSVLac	BSGFV	BSCaV
NE1
NE2
NE3
NE4
NE5
NE6	1								1
NE7	1						1
NE8
NE9
NE10
NE11
NE12
NE13
HTS results with number of reads	138 reads
BanMMV CP2 primer mismatch	N.A
BanMMV CP9 primer mismatch	N.A
Pool 15, Sample J2-13 : Chikwawa (CK) district
Lab Analysis ID	BanMMV	BBTV	CMV	BBrMV	BSMYV	SBOLV	BSIMV	BSVLac	BSGFV	BSCaV
CK3	1	1					1
CK4
CK5	1					1			1
CK6		1					1
CK7	1						1
CK8							1
CK9							1
CK10						1			1
CK11
CK12
CK13
CK14							1
HTS results with number of reads	2675 reads
BanMMV CP2 primer mismatch	3
BanMMV CP9 primer mismatch	3
Pool 16, Sample J2-15 : Zomba (ZA) district
Lab Analysis ID	BanMMV	BBTV	CMV	BBrMV	BSMYV	SBOLV	BSIMV	BSVLac	BSGFV	BSCaV
ZA2
ZA3
ZA4					1
ZA5		1
ZA6
ZA7
ZA8										1
ZA9
ZA10
ZA11	1
ZA12
ZA13	1									1
HTS results with number of reads	567 reads				3 reads
BanMMV CP2 primer mismatch	3
BanMMV CP9 primer mismatch	3
Pool 17, Sample J1-16: Chikwawa and Zomba districts
Lab Analysis ID	BanMMV	BBTV	CMV	BBrMV	BSMYV	SBOLV	BSIMV	BSVLac	BSGFV	BSCaV
NE13
CK15
CK16	1	1					1
CK17	1
CK18										1
ZA14
ZA15
ZA16						1
ZA17
ZA18						1
HTS results with number of reads	75 reads
BanMMV CP2 primer mismatch	N.A
BanMMV CP9 primer mismatch	N.A
Pool 18, Sample J2-18: Dedza, Mangochi, Machinga, Ntcheu and Zomba districts
Lab Analysis ID	BanMMV	BBTV	CMV	BBrMV	BSMYV	SBOLV	BSIMV	BSVLac	BSGFV	BSCaV
DZ1
DZ2
DZ3
NU1
NU2
MH1
MH2
MCH1
ZA1		1
HTS results with number of reads	695 reads	13 reads
BanMMV CP2 primer mismatch	2
BanMMV CP9 primer mismatch	3
Pool 19, Sample J2-93: Dedza district
Lab Analysis ID	BanMMV	BBTV	CMV	BBrMV	BSMYV	SBOLV	BSIMV	BSVLac	BSGFV	BSCaV
DZ4							1
DZ5
DZ6		1
DZ7
DZ8		1				1
DZ9
DZ10
DZ11
DZ12
DZ13						1
DZ14
DZ15
HTS results with number of reads	153 reads	2 reads
BanMMV CP2 primer mismatch	3
BanMMV CP9 primer mismatch	3
Pool 20, Sample J2-78: Mangochi district
Lab Analysis ID	BanMMV	BBTV	CMV	BBrMV	BSMYV	SBOLV	BSIMV	BSVLac	BSGFV	BSCaV
MH3
MH4
MH5
MH6
MH7					1
MH8
MH9
MH10
MH11
MH12
MH13
MH14
HTS results with number of reads	2804 reads				2 reads	2 reads	2 reads		8 reads
BanMMV CP2 primer mismatch	N.A
BanMMV CP9 primer mismatch	N.A
Pool 21, Sample J3-11: Salima district
Lab Analysis ID	BanMMV	BBTV	CMV	BBrMV	BSMYV	SBOLV	BSIMV	BSVLac	BSGFV	BSCaV
SA1
SA2
SA3
SA4
SA5
SA6	1
SA7
SA8
SA9
SA10
SA11
SA12
SA13
HTS results with number of reads	882 reads	10 reads
BanMMV CP2 primer mismatch	3
BanMMV CP9 primer mismatch	3
Pool 22, Sample J3-01: Machinga and Mangochi districts
Lab Analysis ID	BanMMV	BBTV	CMV	BBrMV	BSMYV	SBOLV	BSIMV	BSVLac	BSGFV	BSCaV
MH15
MH16
MH17
MH18
MH19						1		1
MH20
MH21
MH22
MH23							1
MH24
MH25
MCH2
HTS results with number of reads	614 reads					56 reads
BanMMV CP2 primer mismatch	N.A
BanMMV CP9 primer mismatch	3
Pool 23, Sample J3-04: Lilongwe district
Lab Analysis ID	BanMMV	BBTV	CMV	BBrMV	BSMYV	SBOLV	BSIMV	BSVLac	BSGFV	BSCaV
LL1
LL2
LL3
LL4
LL5
LL6
LL7
LL8
LL9	1
LL10	1
LL11
LL12
HTS results with number of reads	430 reads				5 reads	2 reads
BanMMV CP2 primer mismatch	2
BanMMV CP9 primer mismatch	3
Pool 24, Sample J3-07: Dedza, Lilongwe and Machinga districts
Lab Analysis ID	BanMMV	BBTV	CMV	BBrMV	BSMYV	SBOLV	BSIMV	BSVLac	BSGFV	BSCaV
DZ16
DZ17	1
DZ18	1	1
LL13
LL14
MCH3	1
MCH4
HTS results with number of reads	994 reads				7 reads	4 reads	2 reads
BanMMV CP2 primer mismatch	3
BanMMV CP9 primer mismatch	3
