# Supplementary material for: Virome Survey of Banana Plantations and Surrounding Plants in Malawi
Source: Viruses. 2025 Jul 31;17(8):1068. doi: 10.3390/v17081068 (PMC12390665; doi:10.3390/v17081068)
Supplement: Supplementary file 1 [file viruses-17-01068-s001.zip › Table S6. HTS with host names (banana and other plants) and pool numbers.xlsx]

## Sheet: Feuil1
Table S6. HTS with host names (banana and other plants) and pool numbers. This table shows the high throughput sequencing results with host names, pool numbers (sample names), number of reads for the detected viruses and controls (Internal and allien external controls). The blue, orange and red colors represent a HTS test having detected viral reads with high, low (doubtful) and very low (unrelia…
Host	Pool number (Sample name)	Total reads	Reads for iternal control (PvEV)	Reads for Allien external contrtol 1 (ORV )	Reads for Allien external contrtol 2 (PhCMoV)	BanMMV reads	BBTV reads	BSGFV reads	BSOLV reads	BSMYV reads	BSCAV reads	BSIMV reads	Tomato mosaic virus reads	Pea seedborne virus reads	Cassava mosaic virus reads	Arhar cryptic virus reads	Cassava ampelo virus reads	Ginger tymo-live virus reads	Sweet potato leaf curl virus reads	Citrus tristeza virus reads	Cassava brown streak virus reads	Pepper derived totivirus reads reads	Potato virus Y reads	Pepper vein yellows virus reads	Ethiopian tobacco bushy top virus reads	Pod pepper vein yellow virus reads	Sugarcane bacilliform virus reads	Tobacco mosaic virus reads	Bean yellow dwarf virus reads	Chickpea chlorotic dwarf virus reads	Maize streak virus reads	Peanut mottle virus
Musa spps	Pool 1 (J1-01)	170084	50587	34	0	352	0	0	0	0	0	0	0	0	0	0	0	0	0	0	0	0	0	0	0	0	0	0	0	0	0	0
Musa spps	Pool 2 (J1-04)	577512	79597	0	0	547	0	0	2	0	0	0	0	0	0	0	0	0	0	0	0	0	0	0	0	0	0	0	0	0	0	0
Musa spps	Pool 3 (J1-07)	112524	21706	0	0	214	0	0	2	0	0	0	0	0	0	0	0	0	0	0	0	0	0	0	0	0	0	0	0	0	0	0
Musa spps	Pool 4 (J1-11)	194268	29723	0	0	189	0	0	2	3	0	0	0	0	0	0	0	0	0	0	0	0	0	0	0	0	0	0	0	0	0	0
Musa spps	Pool 5 (J1-13)	423080	79320	0	0	870	57	0	3	0	0	4	0	0	0	0	0	0	0	0	0	0	0	0	0	0	0	0	0	0	0	0
Musa spps	Pool 6 (J1-15)	328682	103178	7	0	1324	0	2	0	0	0	6	0	0	0	0	0	0	0	0	0	0	0	0	0	0	0	0	0	0	0	0
Musa spps	Pool 8 (J1-16)	234520	15809	0	0	84	4	0	0	0	0	1	0	0	0	0	0	0	0	0	0	0	0	0	0	0	0	0	0	0	0	0
Musa spps	Pool 9 (J1-18)	1282160	35724	0	0	339	183	0	4	3	0	6	0	0	0	0	0	0	0	0	0	0	0	0	0	0	0	0	0	0	0	0
Musa spps	Pool 11 (J1-78)	338330	74287	0	0	546	54	0	0	0	0	2	0	0	0	0	0	0	0	0	0	0	0	0	0	0	0	0	0	0	0	0
Orchid	EC 1 (J1-84)	1118634	0	295959	0	0	0	0	0	0	0	0	0	0	0	0	0	0	0	0	0	0	0	0	0	0	0	0	0	0	0	0
Musa spps	Pool 10 (J1-93)	24746	1084	0	0	35	0	0	0	0	0	0	0	0	0	0	0	0	0	0	0	0	0	0	0	0	0	0	0	0	0	0
Solanum lycopersicum	EC 2 (J1-95)	117328	0	21	36287	0	0	0	0	0	0	0	0	0	0	0	0	0	0	0	0	0	0	0	0	0	0	0	0	0	0	0
Musa spps	Pool 7 (J2-01)	674908	52989	0	0	511	1	2	4	3	0	4	0	0	0	0	0	0	0	0	0	0	0	0	0	0	0	0	0	0	0	0
Musa spps	Pool 12 (J2-04)	1087138	136179	0	0	383	27	0	2	0	0	0	0	0	0	0	0	0	0	0	0	0	0	0	0	0	0	0	0	0	0	0
Musa spps	Pool 13 (J2-07)	427624	60879	0	0	251	0	0	9	0	0	0	0	0	0	0	0	0	0	0	0	0	0	0	0	0	0	0	0	0	0	0
Musa spps	Pool 14 (J2-11)	251450	27877	0	0	138	0	0	0	0	0	0	0	0	0	0	0	0	0	0	0	0	0	0	0	0	0	0	0	0	0	0
Musa spps	Pool 15 (J2-13)	784488	129438	0	0	2675	0	0	0	0	0	0	0	0	0	0	0	0	0	0	0	0	0	0	0	0	0	0	0	0	0	0
Musa spps	Pool 16 (J2-15)	365482	80796	0	0	567	0	0	0	3	0	0	0	0	0	0	0	0	0	0	0	0	0	0	0	0	0	0	0	0	0	0
Musa spps	Pool 17 (J2-16)	141460	9000	14	0	75	0	0	0	0	0	0	0	0	0	0	0	0	0	0	0	0	0	0	0	0	0	0	0	0	0	0
Musa spps	Pool 18 (J2-18)	350394	77941	0	0	695	13	0	0	0	0	0	0	0	0	0	0	0	0	0	0	0	0	0	0	0	0	0	0	0	0	0
Musa spps	Pool 20 (J2-78)	458583	154929	0	0	2804	0	8	2	2	0	2	0	0	0	0	0	0	0	0	0	0	0	0	0	0	0	0	0	0	0	0
Water	NC (J2-84)	1074490	0	0	0	0	0	0	0	0	0	0	0	0	0	0	0	0	0	0	0	0	0	0	0	0	0	0	0	0	0	0
Musa spps	Pool 19 (J2-93)	88950	15727	0	0	153	2	0	0	0	0	0	0	0	0	0	0	0	0	0	0	0	0	0	0	0	0	0	0	0	0	0
Solanum lycopersicum	EC (J2-95)	290322	0	0	7865	0	0	0	0	0	0	0	0	0	0	0	0	0	0	0	0	0	0	0	0	0	0	0	0	0	0	0
Musa spps	Pool 22 (J3-01)	460174	85389	0	0	614	0	0	56	0	0	0	0	0	0	0	0	0	0	0	0	0	0	0	0	0	0	0	0	0	0	0
Musa spps	Pool 23 (J3-04)	800820	188609	0	0	430	0	0	2	5	0	0	0	0	0	0	0	0	0	0	0	0	0	0	0	0	0	0	0	0	0	0
Musa spps	Pool 24 (J3-07)	325500	40942	0	0	994	0	0	4	7	0	2	0	0	0	0	0	0	0	0	0	0	0	0	0	0	0	0	0	0	0	0
Musa spps	Pool 21 (J3-11)	332764	61828	0	0	882	10	0	0	0	0	0	0	0	0	0	0	0	0	0	0	0	0	0	0	0	0	0	0	0	0	0
Morus alb(Mulburry), Phaseolus vulgaris, Annona squamosa, Coffea arabica, Piliostigma thonningii, Trichilia emetica, Citrus limon, Pisum sativum, Solanum lycopersicum, Vicia faba, Theobroma cacao and Manihot esculenta	Pool 25 (J3-13)	998522	286742	0	0	0	0	0	0	0	0	0	0	488	282	1586	471	0	0	0	0	0	0	13	0	0	0	0	0	0	0	0
Pteridium aquilinum, Amaranthus retroflexus, Ipomoea batatas, Tithonia diversifolia, Bothriocline longipe, Ananas comosus, Cajanus cajan, Citrus reticulanta, Zingiber officinale and Manihot esculenta	Pool 26 (J3-15)	779330	191738	0	0	0	0	0	0	0	0	0	4	0	505	0	451	6198	74	814	484	0	0	4	0	0	0	0	0	0	0	0
Saccharum officinarum, Abelmoschus esculentus, Capsicum frutescens, Ipomoea batatas, Datura stramonium, Desmodium uncinatum and Manihot esculenta	Pool 27 (J3-16)	206232	42921	0	0	0	0	0	0	0	0	0	0	0	0	0	264	0	0	0	0	5432	1123	472	6584	6	0	0	0	0	0	0
Ricinus communis, Carica papaya, Psidium guajava, Cyathula uncinulata, Capsicum frutescens, Cucurbita argyrosperma, Citrus aurantium, Citrus reticulanta, Prunus persica and Morus rubra	Pool 28 (J3-18)	482694	235111	0	0	0	0	0	0	0	0	0	105	0	0	0	0	0	0	1665	0	0	0	0	6			3	0	0	0	0
Annona squamosa, Manihot esculenta, Solanum lycopersicum, Zea mays, Vigna unguiculata, Saccharum officinarum, Ipomoea batatas, Cymbopogon citratus and Carica papaya	Pool 29 (J3-93)	63884	1699	0	0	0	0	0	0	0	0	0	52415	0		0	0	0	0	0	0	0	15	0	0	0	0	1477	0	0	865	0
Alocasia macrorrhiza, Saccharum officinarum, Colocasia esculenta, Ananas comosus, Sorghum bicolor, Cajanus cajan, Alocasia macrorrhiza, Zea mays, Canna indica, Abelmoschus esculentus, Manihot esculenta, Prunus persica, Leonotis mollissima, and Solanum aethiopicum	Pool 30 (J3-78)	850962	111078	0	0	0	0	0	0	0		0	11	0	4826	0	195	0	0	0	0	0	0	0	0	0	101	4	0	0	0	256
Colocasia esculenta, Vigna unguiculata, Jatropha curcas, Capsicum frutescens, Solanum lycopersicum, Nicotiana tabacum, Zea mays, Carica papaya, Ipomoea batatas and Nidorella auriculata	Pool 31 (J3-84)	1238820	58794	0	32	0	0	0	0	0	0	0	0	0	0	0	0	0	0	0	0	0	17800	2660	0	96	0	0	820	623	0	0
